# Supplementary material for: When Teratology and Augmented Reality Entwine: A Qualitative Phenomenological Analysis in a Museal Setting
Source: Sensors (Basel). 2025 Jun 12;25(12):3683. doi: 10.3390/s25123683 (PMC12197222; doi:10.3390/s25123683)
Supplement: Supplementary file 1 [file sensors-25-03683-s001.zip]

Archive with 1 entries (1 files):
- sensors-3649434-supplementary.pdf
